# Supplementary material for: Biopsychosocial Contributors to Parent Behaviors during Child Venipuncture
Source: Children (Basel). 2022 Jul 2;9(7):1000. doi: 10.3390/children9071000 (PMC9318291; doi:10.3390/children9071000)
Supplement: Supplementary file 1 [file children-09-01000-s001.zip]

Archive with 1 entries (1 files):
- children-1778687-supplementary.pdf
